# Supplementary material for: Scale Space Calibrates Present and Subsequent Spatial Learning in Barnes Maze in Mice
Source: eNeuro. 2023 Jun 2;10(6):ENEURO.0505-22.2023. doi: 10.1523/ENEURO.0505-22.2023 (PMC10262649; doi:10.1523/ENEURO.0505-22.2023)
Supplement: Extended Data 1 — Codes for data acquisition and analysis. Download Extended Data 1, ZIP file. [file enu-eN-NWR-0505-22-s18.zip]

Archive with 140 entries (129 files):
- ExtendedData1/LabVIEW/
- ExtendedData1/LabVIEW/BM1/
- ExtendedData1/LabVIEW/BM1/150203-Counter-SinglePulseOutput.vi
- ExtendedData1/LabVIEW/BM1/150327-Counter - Continuous Output.vi
- ExtendedData1/LabVIEW/BM1/150327-Counter-FiniteOutput.vi
- ExtendedData1/LabVIEW/BM1/150804-Counter - Single Pulse Output.vi
- ExtendedData1/LabVIEW/BM1/160505-BM.vi
- ExtendedData1/LabVIEW/BM1/170729-uEye_Trigger_8bit-BM.vi
- ExtendedData1/LabVIEW/BM1/AutoLinker.vi
- ExtendedData1/LabVIEW/BM1/counter-fps-rectime.txt
- ExtendedData1/LabVIEW/BM1/Global_InitEndSync.vi
- ExtendedData1/LabVIEW/BM1/Resetter.vi
- ExtendedData1/LabVIEW/BM1/Starter.vi
- ExtendedData1/LabVIEW/BM1/Tools_System Memory Status.vi
- ExtendedData1/LabVIEW/BM3/
- ExtendedData1/LabVIEW/BM3/170131-Counter - Continuous Output.vi
- ExtendedData1/LabVIEW/BM3/170131-Counter-FiniteOutput.vi
- ExtendedData1/LabVIEW/BM3/170131-Counter-SinglePulseOutput.vi
- ExtendedData1/LabVIEW/BM3/170731-BM.vi
- ExtendedData1/LabVIEW/BM3/180122-uEye_Trigger_8bit-BM.vi
- ExtendedData1/LabVIEW/BM3/AutoLinker.vi
- ExtendedData1/LabVIEW/BM3/Global_InitEndSync.vi
- ExtendedData1/LabVIEW/BM3/MakeFilter_v0.vi
- ExtendedData1/LabVIEW/BM3/MovPlayer_v0.vi
- ExtendedData1/LabVIEW/BM3/Resetter.vi
- ExtendedData1/LabVIEW/BM3/Starter.vi
- ExtendedData1/LabVIEW/BM3/Tools_System Memory Status.vi
- ExtendedData1/LabVIEW/BM3/whitenoise_v0.vi
- ExtendedData1/MATLAB/
- ExtendedData1/MATLAB/analyze_cnv_v1.m
- ExtendedData1/MATLAB/analyze_ntw_med_170215.m
- ExtendedData1/MATLAB/analyze_str_v0.m
- ExtendedData1/MATLAB/demo/
- ExtendedData1/MATLAB/demo/yymmdd-YYMMDD/
- ExtendedData1/MATLAB/demo/yymmdd-YYMMDD/LOG.csv
- ExtendedData1/MATLAB/demo/yymmdd-YYMMDD/SaveDir/
- ExtendedData1/MATLAB/demo/yymmdd-YYMMDD/SaveDir/LOG.csv
- ExtendedData1/MATLAB/demo/yymmdd-YYMMDD/SaveDir/probetest.csv
- ExtendedData1/MATLAB/demo/yymmdd-YYMMDD/SaveDir/training.csv
- ExtendedData1/MATLAB/feature_ntw_d_v0.m
- ExtendedData1/MATLAB/feature_ntw_s_v0.m
- ExtendedData1/MATLAB/feature_str_v1.m
- ExtendedData1/MATLAB/FeatureExtraction_v0.m
- ExtendedData1/MATLAB/main_v0.m
- ExtendedData1/MATLAB/multiple_comparison_bonferoni_v0.m
- ExtendedData1/MATLAB/network_analysis/
- ExtendedData1/MATLAB/network_analysis/adj2adjL.m
- ExtendedData1/MATLAB/network_analysis/CCA.m
- ExtendedData1/MATLAB/network_analysis/CCA_visualize.m
- ExtendedData1/MATLAB/network_analysis/closeness.m
- ExtendedData1/MATLAB/network_analysis/clustering.m
- ExtendedData1/MATLAB/network_analysis/degrees.m
- ExtendedData1/MATLAB/network_analysis/diameter.m
- ExtendedData1/MATLAB/network_analysis/dijkstra.m
- ExtendedData1/MATLAB/network_analysis/dot_matrix_plot.m
- ExtendedData1/MATLAB/network_analysis/draw_circ_graph.m
- ExtendedData1/MATLAB/network_analysis/eigencentrality.m
- ExtendedData1/MATLAB/network_analysis/el2geom.m
- ExtendedData1/MATLAB/network_analysis/isdirected.m
- ExtendedData1/MATLAB/network_analysis/kmin_neighbors.m
- ExtendedData1/MATLAB/network_analysis/kneighbors.m
- ExtendedData1/MATLAB/network_analysis/LOCGEN.m
- ExtendedData1/MATLAB/network_analysis/make_graph_v0.m
- ExtendedData1/MATLAB/network_analysis/newmangastner.m
- ExtendedData1/MATLAB/network_analysis/node_betweenness_faster.m
- ExtendedData1/MATLAB/network_analysis/node_betweenness_slow.m
- ExtendedData1/MATLAB/network_analysis/numnodes.m
- ExtendedData1/MATLAB/network_analysis/pdf_cdf_rank.m
- ExtendedData1/MATLAB/network_analysis/purge.m
- ExtendedData1/MATLAB/network_analysis/radial_plot.m
- ExtendedData1/MATLAB/network_analysis/shortest_pathDP.m
- ExtendedData1/MATLAB/network_analysis/simple_dijkstra.m
- ExtendedData1/MATLAB/network_analysis/sort_nodes_by_max_neighbor_degree.m
- ExtendedData1/MATLAB/network_analysis/sort_nodes_by_sum_neighbor_degrees.m
- ExtendedData1/MATLAB/order_v0.m
- ExtendedData1/MATLAB/parameters_BM1.m
- ExtendedData1/MATLAB/parameters_BM3.m
- ExtendedData1/MATLAB/README.md
- ExtendedData1/MATLAB/stats/
- ExtendedData1/MATLAB/stats/mixed_between_within_anova/
- ExtendedData1/MATLAB/stats/mixed_between_within_anova/license.txt
- ExtendedData1/MATLAB/stats/mixed_between_within_anova/mixed_between_within_anova.m
- ExtendedData1/MATLAB/stats/sto_v031/
- ExtendedData1/MATLAB/stats/sto_v031/anova_1b.m
- ExtendedData1/MATLAB/stats/sto_v031/anova_1w.m
- ExtendedData1/MATLAB/stats/sto_v031/anova_1wm.m
- ExtendedData1/MATLAB/stats/sto_v031/anova_2bb.m
- ExtendedData1/MATLAB/stats/sto_v031/anova_2bw.m
- ExtendedData1/MATLAB/stats/sto_v031/anova_2ww.m
- ExtendedData1/MATLAB/stats/sto_v031/anova_2wwm.m
- ExtendedData1/MATLAB/stats/sto_v031/aprime.m
- ExtendedData1/MATLAB/stats/sto_v031/asintr.m
- ExtendedData1/MATLAB/stats/sto_v031/binom_c.m
- ExtendedData1/MATLAB/stats/sto_v031/bonf.m
- ExtendedData1/MATLAB/stats/sto_v031/bonf_chisqtest_ind.m
- ExtendedData1/MATLAB/stats/sto_v031/bonf_ttest_2.m
- ExtendedData1/MATLAB/stats/sto_v031/bonf_ttest_2p.m
- ExtendedData1/MATLAB/stats/sto_v031/bonf_ttest_2w.m
- ExtendedData1/MATLAB/stats/sto_v031/chisqtest_fit.m
- ExtendedData1/MATLAB/stats/sto_v031/chisqtest_ind.m
- ExtendedData1/MATLAB/stats/sto_v031/Contents.m
- ExtendedData1/MATLAB/stats/sto_v031/dprime.m
- ExtendedData1/MATLAB/stats/sto_v031/findoutlier.m
- ExtendedData1/MATLAB/stats/sto_v031/fitroc.m
- ExtendedData1/MATLAB/stats/sto_v031/Ftest.m
- ExtendedData1/MATLAB/stats/sto_v031/helpsto.m
- ExtendedData1/MATLAB/stats/sto_v031/Htest.m
- ExtendedData1/MATLAB/stats/sto_v031/interpNev.m
- ExtendedData1/MATLAB/stats/sto_v031/list2cell.m
- ExtendedData1/MATLAB/stats/sto_v031/list2matrix.m
- ExtendedData1/MATLAB/stats/sto_v031/matrix2list.m
- ExtendedData1/MATLAB/stats/sto_v031/num2rank.m
- ExtendedData1/MATLAB/stats/sto_v031/p4chisq.m
- ExtendedData1/MATLAB/stats/sto_v031/p4F.m
- ExtendedData1/MATLAB/stats/sto_v031/p4ttest.m
- ExtendedData1/MATLAB/stats/sto_v031/p4ztest.m
- ExtendedData1/MATLAB/stats/sto_v031/pr.m
- ExtendedData1/MATLAB/stats/sto_v031/prtest_1.m
- ExtendedData1/MATLAB/stats/sto_v031/prtest_2.m
- ExtendedData1/MATLAB/stats/sto_v031/r2z.m
- ExtendedData1/MATLAB/stats/sto_v031/readme.txt
- ExtendedData1/MATLAB/stats/sto_v031/roc.m
- ExtendedData1/MATLAB/stats/sto_v031/rocinv.m
- ExtendedData1/MATLAB/stats/sto_v031/sme_2bb.m
- ExtendedData1/MATLAB/stats/sto_v031/sme_2bw.m
- ExtendedData1/MATLAB/stats/sto_v031/sme_2ww.m
- ExtendedData1/MATLAB/stats/sto_v031/sme_2wwm.m
- ExtendedData1/MATLAB/stats/sto_v031/studrange_1.m
- ExtendedData1/MATLAB/stats/sto_v031/studrange_5.m
- ExtendedData1/MATLAB/stats/sto_v031/sumoflist.m
- ExtendedData1/MATLAB/stats/sto_v031/ttest_1.m
- ExtendedData1/MATLAB/stats/sto_v031/ttest_2.m
- ExtendedData1/MATLAB/stats/sto_v031/ttest_2p.m
- ExtendedData1/MATLAB/stats/sto_v031/ttest_2w.m
- ExtendedData1/MATLAB/stats/sto_v031/tukey_1b.m
- ExtendedData1/MATLAB/stats_ntw_v0.m
- ExtendedData1/MATLAB/stats_str_v0.m
- ExtendedData1/MATLAB/summary_cnv_v0.m
- ExtendedData1/MATLAB/summary_ntw_v0.m
- ExtendedData1/MATLAB/summary_str_v0.m
