# Supplementary material for: Scale Space Calibrates Present and Subsequent Spatial Learning in Barnes Maze in Mice
Source: eNeuro. 2023 Jun 2;10(6):ENEURO.0505-22.2023. doi: 10.1523/ENEURO.0505-22.2023 (PMC10262649; doi:10.1523/ENEURO.0505-22.2023)
Supplement: Extended Data 1 — Codes for data acquisition and analysis. Download Extended Data 1, ZIP file. [file enu-eN-NWR-0505-22-s18.zip › ExtendedData1/LabVIEW/BM1/counter-fps-rectime.txt]

40 Hz: 20 fps: 60s:
60 Hz: 15 fps: 60 s: 
60 Hz: 30 fps: 30 s:
120 Hz: 30 fps: 30 s:
120 Hz: 15 fps: 60 s:
