# Supplementary material for: Scale Space Calibrates Present and Subsequent Spatial Learning in Barnes Maze in Mice
Source: eNeuro. 2023 Jun 2;10(6):ENEURO.0505-22.2023. doi: 10.1523/ENEURO.0505-22.2023 (PMC10262649; doi:10.1523/ENEURO.0505-22.2023)
Supplement: Extended Data 1 — Codes for data acquisition and analysis. Download Extended Data 1, ZIP file. [file enu-eN-NWR-0505-22-s18.zip › ExtendedData1/MATLAB/stats/sto_v031/helpsto.m]

function helpsto
% 
% helpsto: stoのreadme.txtの内容をOctaveコンソールに表示
% 
% (2015/09/10, by R. NIIMI)

fp = fopen('./readme.txt','r');
Out = fread(fp,Inf);
fclose(fp);
Out = char(Out');
disp(Out);
