# Supplementary material for: Scale Space Calibrates Present and Subsequent Spatial Learning in Barnes Maze in Mice
Source: eNeuro. 2023 Jun 2;10(6):ENEURO.0505-22.2023. doi: 10.1523/ENEURO.0505-22.2023 (PMC10262649; doi:10.1523/ENEURO.0505-22.2023)
Supplement: Extended Data 1 — Codes for data acquisition and analysis. Download Extended Data 1, ZIP file. [file enu-eN-NWR-0505-22-s18.zip › ExtendedData1/MATLAB/stats/sto_v031/ttest_1.m]

function [Report,t,p,df,N,ES] = ttest_1(Data,M)
% 
% ttest_1:  1標本のt検定
% 
% [Report,t,p,df,N] = ttest_1(Data,M)
%    Data     対象となる標本（ベクトル）
%    M        仮説平均
%    Report   検定結果
%    t        観測されたt値
%    p        観測されたp値（両側）
%    df       自由度
%    N        標本サイズ
%    ES       効果量（Cohen's d）
% 
% 母分散がわからない場合の1つの平均値の検定です。標本が
% 仮説平均を母平均とする母集団から得られたものであるとい
% う帰無仮説のもとで、両側t検定を行います。
% 
% この関数は、関数 p4ttest を利用します。
% 
% (2015/09/11, by R. NIIMI)

Report = []; t = []; p = []; df = []; N = []; ES = [];

if 1-isvector(Data)
    disp('  [ttest_1]:  Data must be a vector.');
    return;
end

N = length(Data);
df = N - 1;
% S2 = sumsq(Data-mean(Data))/df;
t = (mean(Data)-M) / sqrt(sumsq(Data-mean(Data))/df/N); %t = (mean(Data)-M) / sqrt(var(Data)/N);
p = p4ttest(t,df);
ES = abs(mean(Data)-M) / sqrt(sumsq(Data-mean(Data))/N);
Report = ['  [ttest_1]: t(' num2str(df) ') = ' num2str(t) ', p = ' num2str(p) ' (two-tailed), Cohen''s d = ' num2str(ES)];
